# Supplementary material for: Theranostic gold-in-gold cage nanoparticles enable photothermal ablation and photoacoustic imaging in biofilm-associated infection models
Source: J Clin Invest. 2023 Nov 1;133(21):e168485. doi: 10.1172/JCI168485 (PMC10617778; doi:10.1172/JCI168485)
Supplement: Supporting data values [file jci-133-168485-s130.xlsx]

## Sheet: Fig1C
	Time(h)	Silver ion release (%)
	1	0.0053
	6	0.0150333
	24	0.0267667
	48	0.0383667
	72	0.0450267
	96	0.0568667
	120	0.0621667
	144	0.07926
	168	0.08592

## Sheet: Fig1D
	Zeta Potential (mV)	Frequency %
	-1	0
	-3	0
	-5	0
	-7	0
	-9	0
	-11	0
	-13	6.45161
	-15	35.4839
	-17	48.3871
	-19	9.67742
	-21	0

## Sheet: Fig1E
	Day	HYD D (nm)
	1	88.4233
	2	88.5767
	3	90.9333
	4	88.0933
	5	89.0367
	6	88.7
	7	89.2467

## Sheet: Fig1F
	Wavelength(nm)	PTNP(Abs)
	1000	0.119
	995	0.121
	990	0.122
	985	0.124
	980	0.124
	975	0.127
	970	0.128
	965	0.13
	960	0.132
	955	0.134
	950	0.136
	945	0.139
	940	0.141
	935	0.143
	930	0.146
	925	0.148
	920	0.149
	915	0.151
	910	0.154
	905	0.155
	900	0.157
	895	0.158
	890	0.161
	885	0.161
	880	0.163
	875	0.165
	870	0.167
	865	0.168
	860	0.17
	855	0.169
	850	0.172
	845	0.172
	840	0.173
	835	0.174
	830	0.175
	825	0.175
	820	0.177
	815	0.176
	810	0.178
	805	0.177
	800	0.177
	795	0.178
	790	0.178
	785	0.177
	780	0.178
	775	0.176
	770	0.177
	765	0.175
	760	0.176
	755	0.175
	750	0.174
	745	0.173
	740	0.172
	735	0.172
	730	0.17
	725	0.17
	720	0.169
	715	0.168
	710	0.166
	705	0.166
	700	0.165
	695	0.163
	690	0.162
	685	0.162
	680	0.162
	675	0.161
	670	0.161
	665	0.16
	660	0.159
	655	0.159
	650	0.158
	645	0.158
	640	0.158
	635	0.158
	630	0.158
	625	0.158
	620	0.159
	615	0.16
	610	0.16
	605	0.161
	600	0.163
	595	0.164
	590	0.166
	585	0.168
	580	0.169
	575	0.171
	570	0.172
	565	0.174
	560	0.174
	555	0.175
	550	0.174
	545	0.173
	540	0.171
	535	0.167
	530	0.164
	525	0.159
	520	0.155
	515	0.15
	510	0.145
	505	0.14
	500	0.137
	495	0.133
	490	0.131
	485	0.129
	480	0.128
	475	0.127
	470	0.126
	465	0.125
	460	0.125
	455	0.124
	450	0.123
	445	0.122
	440	0.122
	435	0.121
	430	0.12
	425	0.12
	420	0.119
	415	0.119
	410	0.118
	405	0.118
	400	0.117
	395	0.117
	390	0.117
	385	0.117
	380	0.117
	375	0.118
	370	0.119
	365	0.12
	360	0.121
	355	0.123
	350	0.124
	345	0.125
	340	0.127
	335	0.13
	330	0.136
	325	0.143
	320	0.151
	315	0.163
	310	0.176
	305	0.186
	300	0.193

## Sheet: Fig2C
	Ctrl	DEX 0.125	DEX 0.25
	0.0756	1.20475	2.641
	0.09	1.375	4.28
	0.0716	1.85	3.341
	0.09023	2.0475	2.82
	0.1152	1.975	4.936
	0.0936	2.075	4.718

## Sheet: Fig2F
	Ctrl	DEX 0.125	DEX 0.25
	0.124	48.4	90.024
	2.05	35.3	77.11
	0.048	44.02	74.3
	5.72	30.32	62.53
	3.046	55.6	47.21
	1.272	23.972	98.5012

## Sheet: Fig3A
Time(s)	ΔT (Water)	Time(S)	ΔT (PTNP)
0	0	0	0
60	1	60	13.8
120	2	120	20
180	3	180	29.4
240	4.5	240	38
300	5	300	46
360	6.7	360	49
420	7	420	50
480	8	480	50.4
540	7.9	540	50
600	7.5	600	45
660	7	660	40
720	6	720	36
780	5.5	780	31
840	5	840	26
900	4.8	900	20
960	4	960	16
1020	3	1020	13
1080	3.5	1080	9
1140	3.2	1140	7
1200	3	1200	6
1260	2	1260	4
1320	1.5	1320	3
1380	1.1	1380	2
1440	0.4	1440	1.5
1500	0	1500	0

## Sheet: Fig3B
Time(s)	ΔT(0.8 W/cm2)	ΔT(2 W/cm2)	ΔT(3.3 W/cm2)	ΔT(4.5 W/cm2)
0	0	0	0	0
20	1.3	4.9	7.7	10.7
40	2.7	7	13.2	19
60	3.5	9.7	19.2	26.3
80	4.3	16.1	24.4	32.4
100	5.1	19.2	29.4	37.5
120	6.1	22	34.2	42.2
140	7	25.4	38.5	46.2
160	7.8	25.9	42.4	49.6
180	8.5	28.2	45.9	54.7
200	9.3	30.6	48.6	56.5
220	9.9	32.6	51.3	58.5
240	10.8	34.7	53.9	60.3
260	11.3	36.7	56.1	62.1
280	11.9	38.2	57.6	63.6
300	12.4	39.8	58.9	64.7
320	12.8	41.6	60.2	66.2
340	13.2	42.9	61.5	66.6
360	13.7	44.3	62.3	67.4
380	14.3	45.3	62.9	68
400	14.7	46.3	63.8	68.6
420	15	48.2	65.1	69.1
440	15.3	48.8	65.5	70.1
460	15.7	49.7	65.7	70.2
480	15.9	50.3	65.7	70.7
500	16.2	50.8	65.8	70.6
520	16.4	51.3	65.8	71.2
540	16.7	52	65.9	71.3
560	16.9	52.2	66	71.3
580	17.1	52.3	66.1	71.4
600	17.5	52.6	66.1	71.4

## Sheet: Fig3C
Time(s)	ΔT (0µg/ml)	ΔT (2.5µg/ml)	ΔT (5.0µg/ml)	ΔT (7.5µg/ml)	ΔT (10µg/ml)
0	0	0	0	0	0
5	0	1	1	1.5	2
10	1	2.1	2.4	6.2	3.9
15	1.5	3	3.2	7.4	5.1
20	1.8	3.9	3.8	8.6	6.4
25	2.2	4.5	4.7	9.3	7.8
30	2.5	5.1	5.6	10.2	9
35	3	5.5	6.5	11.1	10
40	3.3	5.9	6.8	11.7	10.8
45	3.6	6.2	7.3	12.7	12.1
50	4	6.4	8	13.3	13.2
55	4.2	6.6	8.6	14	14.1
60	4.7	6.9	9.4	14.8	15
65	4.9	7	9.7	15.3	16.1
70	5.2	7.2	10.3	16.2	16.4
75	5.4	7.4	10.7	16.8	18
80	5.6	7.6	11.2	17.3	18.7
85	5.8	7.8	11.7	17.9	19.9
90	6	8	12.1	18.6	20.7
95	6.1	8.1	12.5	18.9	21.4
100	6.1	8.3	13.1	19.3	22.1
105	6.2	8.5	13.6	20	22.9
110	6.3	8.6	14	20.3	23.7
120	6.4	9.1	14.3	20.9	24.5
125	6.5	9.4	14.6	21.3	25.1
130	6.6	9.6	15.1	21.8	25.7
135	6.8	9.7	15.5	22.1	26.1
140	6.8	9.9	15.8	22.5	27.4
145	6.9	10.2	16.2	22.9	27.9
150	6.9	10.4	16.7	23.2	28.5
155	7	10.5	17.2	23.7	29.1
160	7.3	10.6	17.5	24.2	29.7
165	7.3	10.8	17.8	24.6	30.2
170	7.3	10.9	18	25.1	30.4
175	7.4	11	18.3	25.3	31.3
180	7.4	11.1	18.6	25.6	32
185	7.5	11.2	18.8	26	32.3
190	7.5	11.3	19.1	26.3	33.1
195	7.6	11.33	19.5	26.6	33.4
200	7.7	11.4	19.7	26.9	33.9
205	7.7	11.6	19.9	27.3	34.4
210	7.8	11.8	20.2	27.7	35
215	7.8	12	20.7	28.1	35.4
220	7.9	12.2	21.1	28.3	35.8
225	8	12.3	21.4	28.8	36
230	8	12.4	22.2	29.1	36.4
235	8.1	12.7	22.4	29.2	36.9
240	8.2	12.9	22.6	29.6	37.3
245	8.2	13	22.8	29.8	37.7
250	8.3	13.2	23.1	30.1	37.9
255	8.4	13.3	23.4	30.3	38.7
260	8.3	13.4	23.7	30.5	38.9
265	8.4	13.6	24.1	30.9	39.2
270	8.5	13.7	24.1	31.1	39.6
275	8.5	13.8	24.8	31.5	39.8
280	8.5	14	25	31.8	40.1
285	8.5	14.1	25.1	32	40.4
290	8.6	14.2	25.2	32.2	40.5
295	8.6	14.5	25.3	32.6	40.8
300	8.6	14.7	25.6	32.8	40.9
305	8.7	14.9	25.7	32.9	41.2
310	8.7	15	25.8	33.2	41.4
315	8.7	15.3	26	33.3	41.7
320	8.74	15.4	26.4	33.6	41.9
325	8.7	15.6	26.6	33.8	42.2
330	8.7	15.9	26.8	33.9	42.4
335	8.8	16.2	26.9	34	42.7
340	8.8	16.3	27.1	34.2	42.9
345	8.8	16.2	27.2	34.4	43.1
350	8.8	16.5	27.4	34.6	43.1
355	8.9	16.8	27.5	34.7	43.3
360	8.9	17.1	27.7	34.9	43.4
365	8.9	17.2	27.8	35.3	43.5
370	8.9	17.4	27.9	35.4	43.6
375	8.9	17.6	27.9	35.6	43.9
380	8.9	17.8	27.9	35.7	43.9
385	8.9	18	27.9	35.9	44.2
390	9	18.2	27.9	36	44.3
395	9.1	18.5	28.1	36.1	44.6
400	9.1	18.7	28.2	36.3	44.8
405	9.1	18.9	28.3	36.4	45
410	9.1	19.4	28.4	36.5	45.3
415	9.1	19.8	28.4	36.7	45.5
420	9.1	20	28.5	36.8	45.8
425	9.1	20.2	28.5	36.9	46
430	9.1	20.4	28.6	37	46.2
435	9.2	20.5	28.6	37	46.3
440	9.2	20.6	28.7	37.1	46.4
445	9.2	20.7	28.7	37.3	46.6
450	9.3	20.8	28.8	37.3	46.7
455	9.3	21	29	37.4	46.8
460	9.3	21.1	29	37.5	46.9
465	9.3	21.3	29.1	37.5	46.9
470	9.3	21.4	29.1	37.6	47.2
475	9.4	21.5	29.1	37.6	47.4
480	9.4	21.6	29.3	37.7	47.4
485	9.4	21.7	29.3	37.7	47.5
490	9.4	21.8	29.4	37.8	47.6
495	9.4	21.85	29.5	37.9	47.7
500	9.4	21.9	29.5	38	47.8
505	9.4	22.1	29.6	38	47.9
510	9.4	22.2	29.6	38.1	48.1
515	9.4	22.3	29.7	38.1	48.3
520	9.5	22.4	29.8	38.1	48.5
525	9.5	22.6	29.8	38.1	48.6
530	9.5	22.7	29.9	38.2	48.7
535	9.6	22.9	29.9	38.3	48.8
540	9.6	23.1	30	38.3	48.9
545	9.6	23.2	30	38.3	49.1
550	9.6	23.4	30.2	38.3	49.2
555	9.6	23.5	30.3	38.4	49.4
560	9.6	23.7	30.3	38.4	49.5
565	9.7	23.8	30.3	38.5	49.7
570	9.7	23.9	30.4	38.5	49.9
575	9.7	24	30.4	38.5	50
580	9.7	24.2	30.5	38.5	50.1
585	9.7	24.5	30.5	38.6	50.3
590	9.8	24.7	30.5	38.6	50.4
595	9.8	24.7	30.6	38.6	50.5
600	9.8	24.8	30.8	38.7	50.6

## Sheet: Fig4C
	Ctrl	NP	Ctrl+Laser	NP+Laser
	3720000000	640000000	2000000000	1060000
	5000000000	1800000000	1800000000	620000
	4520000000	1660000000	2660000000	320000
	2360000000	2820000000	3800000000	400000
	4160000000	3400000000	4560000000	260000

[truncated: 18 more sheets: Fig4D, Fig5A, Fig5B, Fig5C, Fig6B, Fig7E, Fig8B, Fig8C, FigS2, FigS4, FigS5, FigS7A, FigS8B, FigS9B, FigS10, FigS12, FigS13C, S14]
